# Supplementary material for: Machining water through laser cutting of nanoparticle-encased water pancakes
Source: Nat Commun. 2023 Jun 29;14:3853. doi: 10.1038/s41467-023-39574-3 (PMC10310854; doi:10.1038/s41467-023-39574-3)
Supplement: Supplementary file 21 — Source Data [file 41467_2023_39574_MOESM21_ESM.zip › Source Data.xlsx]

## Sheet: Fig. 2c
Temperature (℃)	Time (ms)	50	200	400	600	800
Position (mm)
-4.5		20.039	22.899	41.036	75.706	122.08
-4		20.226	27.305	55.663	99.82	154.05
-3.5		21.151	38.795	86.382	147.39	215.52
-3		24.953	65.427	143.9	230.34	319.11
-2.5		37.491	121.47	245.67	367.47	484.01
-2		69.751	226.72	414.23	582.84	734.59
-1.5		132.55	395.23	666.31	888.9	1073.9
-1		221.96	612.22	975.71	1244.3	1457.8
-0.5		307.25	815.23	1245	1545.6	1778.4
0		343.12	898.93	1353.7	1665.8	1905.5
0.5		307.25	815.23	1245	1545.6	1778.4
1		221.96	612.22	975.71	1244.3	1457.8
1.5		132.55	395.23	666.31	888.9	1073.9
2		69.751	226.72	414.23	582.84	734.59
2.5		37.491	121.47	245.67	367.47	484.01
3		24.953	65.427	143.9	230.34	319.11
3.5		21.151	38.795	86.382	147.39	215.52
4		20.226	27.305	55.663	99.82	154.05
4.5		20.039	22.899	41.036	75.706	122.08

## Sheet: Fig. 2e
Area (cm2)	Volume of water pumped (mL)	0	2.5	5	7.5	10	12.5	15	17.5	20	22.5
Sample 1		113.67	112.37	112.1	111.93	111.76	111.25	110.16	108.73	106.85	103.34
Sample 2		105.93	105.33	105.26	105.22	105.2	104.98	104.83	104.69	103.39	102.01
Sample 3		106.34	105.05	104.71	104.61	104.25	104.05	103.44	101.7	100.3	97.891
Standard deviation		4.35516	4.14774	4.11704	4.06158	4.08934	3.91616	3.54729	3.52804	3.27674	2.84097
Average		108.647	107.583	107.357	107.253	107.07	106.76	106.143	105.04	103.513	101.08

## Sheet: Fig. 2f
Laser cutting (Yes/No)	Laser power (W)	48	42	36	33.6	26.4	16.8	10.8	9.36	9	8.4	6	3	1.2
Thickness (mm)
2.5		No	No	No	No	No	No	No	No	No	No	No	No	No
2.25		No	No	No	No	No	No	No	No	No	No	No	No	No
2		No	No	No	No	No	No	No	No	No	No	No	No	No
1.75		No	No	No	No	No	No	No	No	No	No	No	No	No
1.5		Yes	Yes	Yes	Yes	No	No	No	No	No	No	No	No	No
1.25		Yes	Yes	Yes	Yes	Yes	No	No	No	No	No	No	No	No
1		Yes	Yes	Yes	Yes	Yes	Yes	No	No	No	No	No	No	No
0.75		Yes	Yes	Yes	Yes	Yes	Yes	Yes	No	No	No	No	No	No
0.5		Yes	Yes	Yes	Yes	Yes	Yes	Yes	Yes	No	No	No	No	No
0.25		Yes	Yes	Yes	Yes	Yes	Yes	Yes	Yes	Yes	No	No	No	No
0.1		Yes	Yes	Yes	Yes	Yes	Yes	Yes	Yes	Yes	Yes	No	No	No

## Sheet: Fig. 2g
Slit width (mm)	Laser cutting speeds (mm/s )	15			Standard deviation	Average	10			Standard deviation	Average	5			Standard deviation	Average
Thickness (mm)
1.5		14.5	14	14	0.288675	14.1667	15.5	14.5	14	0.763763	14.6667	15.5	15	15	0.288675	15.1667
1.25		10	12	10.5	1.04083	10.8333	10	11.5	10.5	0.763763	10.6667	9	12	11	1.52753	10.6667
1		10	9	10.5	0.763763	9.83333	9	8.5	9.5	0.5	9	10	9.5	10.5	0.5	10
0.75		8.5	8	7.5	0.5	8	8.5	7	8.5	0.866025	8	7.5	8	8	0.288675	7.83333
0.5		3	3.5	3.5	0.288675	3.33333	3	3	3.5	0.288675	3.16667	3.5	4	3	0.5	3.5
0.25		3	3	2.5	0.288675	2.83333	3	3	2.5	0.288675	2.83333	3.5	2.5	2.5	0.57735	2.83333
0.1		0.5	0.4	0.4	0.057735	0.433333	0.4	0.5	0.35	0.0763763	0.416667	0.4	0.35	0.45	0.05	0.4

## Sheet: Fig. 5g
Gray value (a.u.)	Concentration of RNA (nM)	0	0.25	5	100
Sample 1		36.985	103.727	111.509	131.959
Sample 2		37.959	104.181	112.426	131.253
Sample 3		37.852	93.916	113.43	130.068
Sample 4		37.979	115.765	118.146	132.392
Standard deviation		0.475778	8.93641	2.95167	1.01507
Average		37.6937	104.397	113.878	131.418

## Sheet: Fig. 6b
Time (s)	Distance to cathode (cm)
0	0
0.2	0.7
0.4	2.2
0.6	3.4
0.8	4.2
1	5

## Sheet: Fig. 6c
Time (s)	Distance to cathode (cm)
0	5
0.4	4
0.8	3.3
1.2	2.5
1.6	1.7
2	1
2.4	0.3
2.6	0

## Sheet: Fig. 6j
Cell viability (arb. units)	Channel	1#	2#	3#
Sample 1		0.492	0.564	0.969
Sample 2		0.449	0.61	0.983
Sample 3		0.468	0.607	1.048
Standard deviation		0.0215484	0.0257358	0.0421545
Average		0.469667	0.593667	1
P value		1# vs. 2 # = 0.0066	1# vs. 3 # < 0.0001	2# vs. 3 # < 0.0001

## Sheet: Fig. 6l
Cell viability (%)		Channel	1#	2#	3#
Sample 1			44	53	87
Sample 2			45	51	90
Sample 3			42	50	92
Standard deviation			1.52753	1.52753	2.51661
Average			43.6667	51.3333	89.6667
P value			1# vs. 2 # = 0.0065	1# vs. 3 # < 0.0001	2# vs. 3 # < 0.0001

## Sheet: Supplementary Figure 1
Wavenumber (cm-1)	Transmittance (%)
3996.4	100
3994.47	100
3992.54	100
3990.62	100
3988.69	100
3986.76	100
3984.83	100
3982.9	100
3980.97	100
3979.04	100
3977.11	100
3975.19	100
3973.26	100
3971.33	100
3969.4	100
3967.47	100
3965.54	100
3963.61	100
3961.68	100
3959.76	100
3957.83	100
3955.9	100
3953.97	100
3952.04	100
3950.11	100
3948.18	100
3946.25	100
3944.33	100
3942.4	99.964
3940.47	99.938
3938.54	99.918
3936.61	99.895
3934.68	99.873
3932.75	99.856
3930.82	99.835
3928.9	99.812
3926.97	99.8
3925.04	99.799
3923.11	99.794
3921.18	99.774
3919.25	99.749
3917.32	99.714
3915.39	99.648
3913.47	99.567
3911.54	99.515
3909.61	99.514
3907.68	99.556
3905.75	99.616
3903.82	99.661
3901.89	99.69
3899.96	99.72
3898.04	99.721
3896.11	99.668
3894.18	99.588
3892.25	99.494
3890.32	99.421
3888.39	99.41
3886.46	99.437
3884.53	99.468
3882.61	99.463
3880.68	99.404
3878.75	99.364
3876.82	99.363
3874.89	99.341
3872.96	99.317
3871.03	99.342
3869.1	99.388
3867.18	99.4
3865.25	99.309
3863.32	99.17
3861.39	99.125
3859.46	99.162
3857.53	99.213
3855.6	99.257
3853.67	99.271
3851.75	99.253
3849.82	99.222
3847.89	99.194
3845.96	99.172
3844.03	99.105
3842.1	98.975
3840.17	98.922
3838.24	98.994
3836.31	99.077
3834.39	99.085
3832.46	98.995
3830.53	98.888
3828.6	98.802
3826.67	98.706
3824.74	98.663
3822.81	98.711
3820.88	98.771
3818.96	98.775
3817.03	98.745
3815.1	98.711
3813.17	98.638
3811.24	98.526
3809.31	98.439
3807.38	98.419
3805.45	98.438
3803.53	98.464
3801.6	98.513
3799.67	98.552
3797.74	98.522
3795.81	98.422
3793.88	98.314
3791.95	98.208
3790.02	98.075
3788.1	97.983
3786.17	97.971
3784.24	97.977
3782.31	97.965
3780.38	97.94
3778.45	97.916
3776.52	97.902
3774.59	97.897
3772.67	97.892
3770.74	97.868
3768.81	97.835
3766.88	97.831
3764.95	97.85
3763.02	97.824
3761.09	97.756
3759.16	97.725
3757.24	97.733
3755.31	97.739
3753.38	97.798
3751.45	97.929
3749.52	98.038
3747.59	98.055
3745.66	98.034
3743.73	98.028
3741.81	98.012
3739.88	97.956
3737.95	97.887
3736.02	97.838
3734.09	97.76
3732.16	97.656
3730.23	97.616
3728.3	97.616
3726.38	97.555
3724.45	97.4
3722.52	97.212
3720.59	97.096
3718.66	97.075
3716.73	97.089
3714.8	97.068
3712.87	97.005
3710.95	96.946
3709.02	96.909
3707.09	96.882
3705.16	96.84
3703.23	96.745
3701.3	96.566
3699.37	96.37
3697.44	96.281
3695.52	96.299
3693.59	96.325
3691.66	96.302
3689.73	96.229
3687.8	96.11
3685.87	95.972
3683.94	95.873
3682.01	95.777
3680.08	95.654
3678.16	95.554
3676.23	95.519
3674.3	95.533
3672.37	95.535
3670.44	95.474
3668.51	95.329
3666.58	95.113
3664.65	94.866
3662.73	94.63
3660.8	94.416
3658.87	94.238
3656.94	94.164
3655.01	94.207
3653.08	94.268
3651.15	94.276
3649.22	94.226
3647.3	94.118
3645.37	93.949
3643.44	93.746
3641.51	93.498
3639.58	93.177
3637.65	92.885
3635.72	92.73
3633.79	92.676
3631.87	92.611
3629.94	92.496
3628.01	92.368
3626.08	92.242
3624.15	92.095
3622.22	91.914
3620.29	91.687
3618.36	91.413
3616.44	91.153
3614.51	90.967
3612.58	90.793
3610.65	90.566
3608.72	90.288
3606.79	89.998
3604.86	89.734
3602.93	89.492
3601.01	89.237
3599.08	88.955
3597.15	88.677
3595.22	88.448
3593.29	88.259
3591.36	88.063
3589.43	87.838
3587.5	87.595
3585.58	87.342
3583.65	87.079
3581.72	86.81
3579.79	86.523
3577.86	86.212
3575.93	85.924
3574	85.705
3572.07	85.537
3570.15	85.375
3568.22	85.199
3566.29	85.01
3564.36	84.805
3562.43	84.588
3560.5	84.364
3558.57	84.12
3556.64	83.856
3554.72	83.612
3552.79	83.422
3550.86	83.26
3548.93	83.091
3547	82.909
3545.07	82.722
3543.14	82.525
3541.21	82.316
3539.29	82.105
3537.36	81.898
3535.43	81.694
3533.5	81.502
3531.57	81.332
3529.64	81.175
3527.71	81.015
3525.78	80.845
3523.85	80.671
3521.93	80.493
3520	80.309
3518.07	80.124
3516.14	79.938
3514.21	79.755
3512.28	79.584
3510.35	79.427
3508.42	79.28
3506.5	79.133
3504.57	78.985
3502.64	78.836
3500.71	78.683
3498.78	78.524
3496.85	78.367
3494.92	78.21
3492.99	78.05
3491.07	77.892
3489.14	77.747
3487.21	77.611
3485.28	77.476
3483.35	77.342
3481.42	77.21
3479.49	77.077
3477.56	76.946
3475.64	76.817
3473.71	76.69
3471.78	76.565
3469.85	76.443
3467.92	76.329
3465.99	76.219
3464.06	76.111
3462.13	76.002
3460.21	75.893
3458.28	75.786
3456.35	75.688
3454.42	75.6
3452.49	75.522
3450.56	75.45
3448.63	75.388
3446.7	75.335
3444.78	75.289
3442.85	75.246
3440.92	75.208
3438.99	75.174
3437.06	75.146
3435.13	75.126
3433.2	75.115
3431.27	75.112
3429.35	75.119
3427.42	75.136
3425.49	75.161
3423.56	75.194
3421.63	75.236
3419.7	75.284
3417.77	75.339
3415.84	75.4
3413.92	75.465
3411.99	75.535
3410.06	75.61
3408.13	75.691
3406.2	75.778
3404.27	75.869
3402.34	75.964
3400.41	76.066
3398.49	76.171
3396.56	76.278
3394.63	76.385
3392.7	76.492
3390.77	76.602
3388.84	76.717
3386.91	76.84
3384.98	76.97
3383.06	77.106
3381.13	77.249
3379.2	77.401
3377.27	77.563
3375.34	77.734
3373.41	77.909
3371.48	78.09
3369.55	78.276
3367.62	78.464
3365.7	78.652
3363.77	78.839
3361.84	79.024
3359.91	79.207
3357.98	79.389
3356.05	79.569
3354.12	79.747
3352.19	79.924
3350.27	80.1
3348.34	80.275
3346.41	80.449
3344.48	80.62
3342.55	80.786
3340.62	80.947
3338.69	81.102
3336.76	81.255
3334.84	81.405
3332.91	81.552
3330.98	81.694
3329.05	81.833
3327.12	81.968
3325.19	82.101
3323.26	82.232
3321.33	82.357
3319.41	82.476
3317.48	82.592
3315.55	82.706
3313.62	82.82
3311.69	82.931
3309.76	83.033
3307.83	83.127
3305.9	83.213
3303.98	83.295
3302.05	83.375
3300.12	83.453
3298.19	83.525
3296.26	83.592
3294.33	83.659
3292.4	83.725
3290.47	83.788
3288.55	83.844
3286.62	83.893
3284.69	83.94
3282.76	83.988
3280.83	84.04
3278.9	84.094
3276.97	84.148
3275.04	84.198
3273.12	84.242
3271.19	84.282
3269.26	84.318
3267.33	84.354
3265.4	84.39
3263.47	84.43
3261.54	84.474
3259.61	84.521
3257.69	84.571
3255.76	84.623
3253.83	84.676
3251.9	84.73
3249.97	84.784
3248.04	84.835
3246.11	84.885
3244.18	84.939
3242.26	84.999
3240.33	85.064
3238.4	85.129
3236.47	85.192
3234.54	85.253
3232.61	85.314
3230.68	85.374
3228.75	85.436
3226.82	85.496
3224.9	85.555
3222.97	85.613
3221.04	85.673
3219.11	85.736
3217.18	85.801
3215.25	85.865
3213.32	85.928
3211.39	85.988
3209.47	86.046
3207.54	86.104
3205.61	86.163
3203.68	86.222
3201.75	86.28
3199.82	86.338
3197.89	86.395
3195.96	86.451
3194.04	86.508
3192.11	86.564
3190.18	86.619
3188.25	86.673
3186.32	86.726
3184.39	86.779
3182.46	86.83
3180.53	86.88
3178.61	86.93
3176.68	86.978
3174.75	87.024
3172.82	87.067
3170.89	87.108
3168.96	87.148
3167.03	87.186
3165.1	87.222
3163.18	87.26
3161.25	87.299
3159.32	87.338
3157.39	87.376
3155.46	87.412
3153.53	87.446
3151.6	87.477
3149.67	87.506
3147.75	87.533
3145.82	87.559
3143.89	87.582
3141.96	87.604
3140.03	87.63
3138.1	87.656
3136.17	87.68
3134.24	87.702
3132.32	87.721
3130.39	87.742
3128.46	87.764
3126.53	87.789
3124.6	87.817
3122.67	87.843
3120.74	87.865
3118.81	87.885
3116.89	87.904
3114.96	87.918
3113.03	87.927
3111.1	87.934
3109.17	87.942
3107.24	87.953
3105.31	87.965
3103.38	87.979
3101.46	87.995
3099.53	88.011
3097.6	88.025
3095.67	88.038
3093.74	88.051
3091.81	88.064
3089.88	88.078
3087.95	88.094
3086.03	88.11
3084.1	88.123
3082.17	88.13
3080.24	88.134
3078.31	88.136
3076.38	88.139
3074.45	88.142
3072.52	88.145
3070.59	88.148
3068.67	88.151
3066.74	88.156
3064.81	88.164
3062.88	88.172
3060.95	88.176
3059.02	88.177
3057.09	88.177
3055.16	88.179
3053.24	88.184
3051.31	88.193
3049.38	88.2
3047.45	88.204
3045.52	88.202
3043.59	88.201
3041.66	88.2
3039.73	88.2
3037.81	88.197
3035.88	88.193
3033.95	88.188
3032.02	88.184
3030.09	88.18
3028.16	88.175
3026.23	88.168
3024.3	88.16
3022.38	88.153
3020.45	88.146
3018.52	88.139
3016.59	88.129
3014.66	88.116
3012.73	88.1
3010.8	88.078
3008.87	88.05
3006.95	88.016
3005.02	87.979
3003.09	87.939
3001.16	87.898
2999.23	87.853
2997.3	87.801
2995.37	87.738
2993.44	87.667
2991.52	87.593
2989.59	87.517
2987.66	87.443
2985.73	87.372
2983.8	87.311
2981.87	87.262
2979.94	87.224
2978.01	87.194
2976.09	87.166
2974.16	87.134
2972.23	87.096
2970.3	87.052
2968.37	87.009
2966.44	86.97
2964.51	86.941
2962.58	86.93
2960.66	86.939
2958.73	86.966
2956.8	87.008
2954.87	87.059
2952.94	87.11
2951.01	87.152
2949.08	87.18
2947.15	87.191
2945.23	87.186
2943.3	87.167
2941.37	87.14
2939.44	87.108
2937.51	87.073
2935.58	87.037
2933.65	87.004
2931.72	86.975
2929.8	86.952
2927.87	86.934
2925.94	86.92
2924.01	86.911
2922.08	86.907
2920.15	86.904
2918.22	86.901
2916.29	86.893
2914.36	86.881
2912.44	86.863
2910.51	86.841
2908.58	86.818
2906.65	86.797
2904.72	86.782
2902.79	86.776
2900.86	86.781
2898.93	86.797
2897.01	86.821
2895.08	86.85
2893.15	86.881
2891.22	86.913
2889.29	86.94
2887.36	86.963
2885.43	86.98
2883.5	86.992
2881.58	87.002
2879.65	87.009
2877.72	87.013
2875.79	87.015
2873.86	87.015
2871.93	87.017
2870	87.019
2868.07	87.02
2866.15	87.017
2864.22	87.01
2862.29	87
2860.36	86.99
2858.43	86.982
2856.5	86.979
2854.57	86.983
2852.64	86.993
2850.72	87.009
2848.79	87.03
2846.86	87.058
2844.93	87.086
2843	87.113
2841.07	87.133
2839.14	87.147
2837.21	87.154
2835.29	87.157
2833.36	87.159
2831.43	87.159
2829.5	87.155
2827.57	87.148
2825.64	87.139
2823.71	87.131
2821.78	87.124
2819.86	87.121
2817.93	87.118
2816	87.114
2814.07	87.108
2812.14	87.102
2810.21	87.097
2808.28	87.093
2806.35	87.09
2804.43	87.084
2802.5	87.075
2800.57	87.064
2798.64	87.053
2796.71	87.045
2794.78	87.038
2792.85	87.029
2790.92	87.018
2789	87.003
2787.07	86.989
2785.14	86.977
2783.21	86.967
2781.28	86.959
2779.35	86.949
2777.42	86.937
2775.49	86.924
2773.57	86.911
2771.64	86.899
2769.71	86.887
2767.78	86.875
2765.85	86.861
2763.92	86.845
2761.99	86.829
2760.06	86.816
2758.13	86.805
2756.21	86.795
2754.28	86.783
2752.35	86.769
2750.42	86.753
2748.49	86.738
2746.56	86.726
2744.63	86.716
2742.7	86.705
2740.78	86.691
2738.85	86.675
2736.92	86.661
2734.99	86.649
2733.06	86.64
2731.13	86.631
2729.2	86.619
2727.27	86.605
2725.35	86.59
2723.42	86.577
2721.49	86.565
2719.56	86.554
2717.63	86.54
2715.7	86.526
2713.77	86.511
2711.84	86.498
2709.92	86.486
2707.99	86.476
2706.06	86.465
2704.13	86.452
2702.2	86.436
2700.27	86.42
2698.34	86.405
2696.41	86.393
2694.49	86.381
2692.56	86.368
2690.63	86.354
2688.7	86.339
2686.77	86.326
2684.84	86.313
2682.91	86.301
2680.98	86.287
2679.06	86.271
2677.13	86.256
2675.2	86.242
2673.27	86.229
2671.34	86.218
2669.41	86.205
2667.48	86.191
2665.55	86.176
2663.63	86.161
2661.7	86.146
2659.77	86.132
2657.84	86.117
2655.91	86.102
2653.98	86.087
2652.05	86.073
2650.12	86.06
2648.2	86.046
2646.27	86.033
2644.34	86.02
2642.41	86.006
2640.48	85.992
2638.55	85.979
2636.62	85.965
2634.69	85.95
2632.77	85.936
2630.84	85.922
2628.91	85.907
2626.98	85.893
2625.05	85.879
2623.12	85.866
2621.19	85.852
2619.26	85.837
2617.34	85.823
2615.41	85.809
2613.48	85.795
2611.55	85.782
2609.62	85.768
2607.69	85.753
2605.76	85.738
2603.83	85.724
2601.9	85.711
2599.98	85.698
2598.05	85.684
2596.12	85.669
2594.19	85.653
2592.26	85.636
2590.33	85.619
2588.4	85.603
2586.47	85.588
2584.55	85.573
2582.62	85.557
2580.69	85.543
2578.76	85.529
2576.83	85.516
2574.9	85.501
2572.97	85.486
2571.04	85.468
2569.12	85.45
2567.19	85.432
2565.26	85.415
2563.33	85.399
2561.4	85.382
2559.47	85.366
2557.54	85.349
2555.61	85.332
2553.69	85.316
2551.76	85.301
2549.83	85.286
2547.9	85.271
2545.97	85.257
2544.04	85.241
2542.11	85.226
2540.18	85.211
2538.26	85.195
2536.33	85.18
2534.4	85.165
2532.47	85.15
2530.54	85.134
2528.61	85.118
2526.68	85.103
2524.75	85.087
2522.83	85.072
2520.9	85.058
2518.97	85.042
2517.04	85.026
2515.11	85.009
2513.18	84.992
2511.25	84.976
2509.32	84.961
2507.4	84.945
2505.47	84.929
2503.54	84.911
2501.61	84.895
2499.68	84.88
2497.75	84.867
2495.82	84.854
2493.89	84.841
2491.97	84.826
2490.04	84.81
2488.11	84.796
2486.18	84.781
2484.25	84.768
2482.32	84.754
2480.39	84.739
2478.46	84.724
2476.54	84.709
2474.61	84.695
2472.68	84.68
2470.75	84.666
2468.82	84.65
2466.89	84.633
2464.96	84.616
2463.03	84.6
2461.11	84.585
2459.18	84.57
2457.25	84.556
2455.32	84.54
2453.39	84.523
2451.46	84.507
2449.53	84.492
2447.6	84.478
2445.67	84.463
2443.75	84.448
2441.82	84.433
2439.89	84.418
2437.96	84.404
2436.03	84.388
2434.1	84.372
2432.17	84.355
2430.24	84.337
2428.32	84.32
2426.39	84.304
2424.46	84.29
2422.53	84.277
2420.6	84.263
2418.67	84.249
2416.74	84.235
2414.81	84.221
2412.89	84.207
2410.96	84.193
2409.03	84.178
2407.1	84.164
2405.17	84.15
2403.24	84.136
2401.31	84.122
2399.38	84.107
2397.46	84.092
2395.53	84.075
2393.6	84.058
2391.67	84.041
2389.74	84.025
2387.81	84.008
2385.88	83.992
2383.95	83.975
2382.03	83.959
2380.1	83.943
2378.17	83.926
2376.24	83.91
2374.31	83.893
2372.38	83.877
2370.45	83.861
2368.52	83.844
2366.6	83.828
2364.67	83.811
2362.74	83.795
2360.81	83.779
2358.88	83.762
2356.95	83.746
2355.02	83.729
2353.09	83.713
2351.17	83.697
2349.24	83.68
2347.31	83.664
2345.38	83.647
2343.45	83.631
2341.52	83.615
2339.59	83.598
2337.66	83.582
2335.74	83.566
2333.81	83.549
2331.88	83.533
2329.95	83.516
2328.02	83.5
2326.09	83.484
2324.16	83.467
2322.23	83.451
2320.31	83.435
2318.38	83.418
2316.45	83.402
2314.52	83.386
2312.59	83.369
2310.66	83.353
2308.73	83.337
2306.8	83.32
2304.88	83.304
2302.95	83.288
2301.02	83.271
2299.09	83.255
2297.16	83.239
2295.23	83.222
2293.3	83.206
2291.37	83.19
2289.44	83.173
2287.52	83.157
2285.59	83.141
2283.66	83.124
2281.73	83.108
2279.8	83.092
2277.87	83.075
2275.94	83.059
2274.01	83.043
2272.09	83.027
2270.16	83.01
2268.23	82.994
2266.3	82.978
2264.37	82.961
2262.44	82.945
2260.51	82.929
2258.58	82.912
2256.66	82.896
2254.73	82.88
2252.8	82.864
2250.87	82.847
2248.94	82.831
2247.01	82.815
2245.08	82.799
2243.15	82.782
2241.23	82.766
2239.3	82.75
2237.37	82.733
2235.44	82.717
2233.51	82.701
2231.58	82.685
2229.65	82.668
2227.72	82.652
2225.8	82.636
2223.87	82.62
2221.94	82.603
2220.01	82.587
2218.08	82.571
2216.15	82.555
2214.22	82.539
2212.29	82.522
2210.37	82.506
2208.44	82.488
2206.51	82.472
2204.58	82.458
2202.65	82.445
2200.72	82.432
2198.79	82.416
2196.86	82.398
2194.94	82.379
2193.01	82.362
2191.08	82.346
2189.15	82.331
2187.22	82.313
2185.29	82.292
2183.36	82.271
2181.43	82.252
2179.51	82.234
2177.58	82.217
2175.65	82.198
2173.72	82.177
2171.79	82.157
2169.86	82.138
2167.93	82.123
2166	82.11
2164.08	82.097
2162.15	82.082
2160.22	82.065
2158.29	82.045
2156.36	82.026
2154.43	82.009
2152.5	81.993
2150.57	81.974
2148.64	81.954
2146.72	81.931
2144.79	81.91
2142.86	81.892
2140.93	81.878
2139	81.864
2137.07	81.847
2135.14	81.827
2133.21	81.805
2131.29	81.784
2129.36	81.767
2127.43	81.752
2125.5	81.737
2123.57	81.72
2121.64	81.699
2119.71	81.679
2117.78	81.662
2115.86	81.647
2113.93	81.634
2112	81.618
2110.07	81.599
2108.14	81.58
2106.21	81.562
2104.28	81.547
2102.35	81.534
2100.43	81.519
2098.5	81.5
2096.57	81.48
2094.64	81.459
2092.71	81.442
2090.78	81.428
2088.85	81.414
2086.92	81.399
2085	81.381
2083.07	81.362
2081.14	81.343
2079.21	81.325
2077.28	81.309
2075.35	81.293
2073.42	81.276
2071.49	81.258
2069.57	81.241
2067.64	81.225
2065.71	81.211
2063.78	81.197
2061.85	81.182
2059.92	81.166
2057.99	81.147
2056.06	81.129
2054.14	81.11
2052.21	81.094
2050.28	81.08
2048.35	81.067
2046.42	81.053
2044.49	81.038
2042.56	81.022
2040.63	81.007
2038.71	80.993
2036.78	80.978
2034.85	80.961
2032.92	80.944
2030.99	80.925
2029.06	80.907
2027.13	80.893
2025.2	80.883
2023.28	80.874
2021.35	80.863
2019.42	80.85
2017.49	80.837
2015.56	80.824
2013.63	80.811
2011.7	80.797
2009.77	80.782
2007.85	80.766
2005.92	80.75
2003.99	80.734
2002.06	80.722
2000.13	80.716
1998.2	80.712
1996.27	80.708
1994.34	80.703
1992.41	80.695
1990.49	80.684
1988.56	80.671
1986.63	80.656
1984.7	80.64
1982.77	80.622
1980.84	80.602
1978.91	80.583
1976.98	80.572
1975.06	80.567
1973.13	80.564
1971.2	80.56
1969.27	80.555
1967.34	80.549
1965.41	80.541
1963.48	80.531
1961.55	80.521
1959.63	80.509
1957.7	80.494
1955.77	80.478
1953.84	80.465
1951.91	80.461
1949.98	80.463
1948.05	80.466
1946.12	80.468
1944.2	80.468
1942.27	80.465
1940.34	80.458
1938.41	80.445
1936.48	80.427
1934.55	80.405
1932.62	80.385
1930.69	80.372
1928.77	80.368
1926.84	80.376
1924.91	80.387
1922.98	80.392
1921.05	80.392
1919.12	80.388
1917.19	80.38
1915.26	80.365
1913.34	80.342
1911.41	80.315
1909.48	80.289
1907.55	80.263
1905.62	80.243
1903.69	80.231
1901.76	80.218
1899.83	80.2
1897.91	80.189
1895.98	80.185
1894.05	80.183
1892.12	80.18
1890.19	80.171
1888.26	80.155
1886.33	80.134
1884.4	80.108
1882.48	80.078
1880.55	80.045
1878.62	80.022
1876.69	80.025
1874.76	80.044
1872.83	80.059
1870.9	80.068
1868.97	80.072
1867.05	80.07
1865.12	80.058
1863.19	80.034
1861.26	79.996
1859.33	79.947
1857.4	79.899
1855.47	79.873
1853.54	79.885
1851.62	79.919
1849.69	79.948
1847.76	79.968
1845.83	79.982
1843.9	79.988
1841.97	79.978
1840.04	79.959
1838.11	79.942
1836.18	79.923
1834.26	79.907
1832.33	79.906
1830.4	79.925
1828.47	79.944
1826.54	79.943
1824.61	79.921
1822.68	79.885
1820.75	79.842
1818.83	79.802
1816.9	79.779
1814.97	79.764
1813.04	79.748
1811.11	79.741
1809.18	79.747
1807.25	79.758
1805.32	79.759
1803.4	79.752
1801.47	79.756
1799.54	79.777
1797.61	79.798
1795.68	79.809
1793.75	79.806
1791.82	79.788
1789.89	79.762
1787.97	79.737
1786.04	79.705
1784.11	79.654
1782.18	79.605
1780.25	79.596
1778.32	79.633
1776.39	79.684
1774.46	79.709
1772.54	79.706
1770.61	79.698
1768.68	79.687
1766.75	79.67
1764.82	79.639
1762.89	79.576
1760.96	79.503
1759.03	79.474
1757.11	79.493
1755.18	79.525
1753.25	79.544
1751.32	79.543
1749.39	79.539
1747.46	79.53
1745.53	79.495
1743.6	79.466
1741.68	79.467
1739.75	79.47
1737.82	79.472
1735.89	79.472
1733.96	79.455
1732.03	79.408
1730.1	79.321
1728.17	79.224
1726.25	79.167
1724.32	79.143
1722.39	79.128
1720.46	79.141
1718.53	79.167
1716.6	79.179
1714.67	79.174
1712.74	79.135
1710.82	79.07
1708.89	79.018
1706.96	78.983
1705.03	78.993
1703.1	79.06
1701.17	79.123
1699.24	79.135
1697.31	79.073
1695.39	78.95
1693.46	78.846
1691.53	78.779
1689.6	78.7
1687.67	78.606
1685.74	78.532
1683.81	78.476
1681.88	78.424
1679.95	78.363
1678.03	78.287
1676.1	78.179
1674.17	78.022
1672.24	77.861
1670.31	77.748
1668.38	77.636
1666.45	77.46
1664.52	77.222
1662.6	77.025
1660.67	76.888
1658.74	76.76
1656.81	76.647
1654.88	76.562
1652.95	76.459
1651.02	76.308
1649.09	76.111
1647.17	75.871
1645.24	75.618
1643.31	75.371
1641.38	75.148
1639.45	74.994
1637.52	74.884
1635.59	74.789
1633.66	74.74
1631.74	74.75
1629.81	74.768
1627.88	74.766
1625.95	74.783
1624.02	74.854
1622.09	74.988
1620.16	75.147
1618.23	75.298
1616.31	75.444
1614.38	75.596
1612.45	75.757
1610.52	75.932
1608.59	76.11
1606.66	76.267
1604.73	76.413
1602.8	76.582
1600.88	76.76
1598.95	76.92
1597.02	77.061
1595.09	77.191
1593.16	77.31
1591.23	77.415
1589.3	77.499
1587.37	77.566
1585.45	77.651
1583.52	77.755
1581.59	77.849
1579.66	77.938
1577.73	78.036
1575.8	78.132
1573.87	78.207
1571.94	78.227
1570.02	78.204
1568.09	78.226
1566.16	78.299
1564.23	78.394
1562.3	78.506
1560.37	78.599
1558.44	78.643
1556.51	78.649
1554.59	78.622
1552.66	78.558
1550.73	78.483
1548.8	78.438
1546.87	78.442
1544.94	78.521
1543.01	78.624
1541.08	78.708
1539.16	78.748
1537.23	78.741
1535.3	78.691
1533.37	78.598
1531.44	78.499
1529.51	78.441
1527.58	78.458
1525.65	78.54
1523.72	78.614
1521.8	78.642
1519.87	78.632
1517.94	78.597
1516.01	78.584
1514.08	78.602
1512.15	78.608
1510.22	78.58
1508.29	78.544
1506.37	78.526
1504.44	78.513
1502.51	78.476
1500.58	78.405
1498.65	78.321
1496.72	78.238
1494.79	78.179
1492.86	78.166
1490.94	78.157
1489.01	78.109
1487.08	78.03
1485.15	77.95
1483.22	77.905
1481.29	77.898
1479.36	77.897
1477.43	77.894
1475.51	77.905
1473.58	77.926
1471.65	77.921
1469.72	77.866
1467.79	77.791
1465.86	77.75
1463.93	77.739
1462	77.734
1460.08	77.735
1458.15	77.743
1456.22	77.733
1454.29	77.691
1452.36	77.632
1450.43	77.561
1448.5	77.46
1446.57	77.36
1444.65	77.324
1442.72	77.354
1440.79	77.396
1438.86	77.424
1436.93	77.438
1435	77.444
1433.07	77.442
1431.14	77.419
1429.22	77.389
1427.29	77.374
1425.36	77.373
1423.43	77.39
1421.5	77.416
1419.57	77.425
1417.64	77.415
1415.71	77.395
1413.79	77.365
1411.86	77.32
1409.93	77.261
1408	77.204
1406.07	77.18
1404.14	77.195
1402.21	77.219
1400.28	77.228
1398.36	77.224
1396.43	77.201
1394.5	77.135
1392.57	77.024
1390.64	76.894
1388.71	76.765
1386.78	76.656
1384.85	76.595
1382.92	76.597
1381	76.656
1379.07	76.749
1377.14	76.856
1375.21	76.962
1373.28	77.053
1371.35	77.118
1369.42	77.163
1367.49	77.2
1365.57	77.226
1363.64	77.241
1361.71	77.25
1359.78	77.26
1357.85	77.267
1355.92	77.264
1353.99	77.248
1352.06	77.218
1350.14	77.192
1348.21	77.189
1346.28	77.201
1344.35	77.214
1342.42	77.221
1340.49	77.217
1338.56	77.202
1336.63	77.183
1334.71	77.165
1332.78	77.148
1330.85	77.128
1328.92	77.103
1326.99	77.078
1325.06	77.057
1323.13	77.041
1321.2	77.029
1319.28	77.022
1317.35	77.019
1315.42	77.016
1313.49	77.011
1311.56	77.007
1309.63	77.002
1307.7	76.997
1305.77	76.989
1303.85	76.972
1301.92	76.944
1299.99	76.91
1298.06	76.876
1296.13	76.849
1294.2	76.826
1292.27	76.802
1290.34	76.771
1288.42	76.727
1286.49	76.673
1284.56	76.612
1282.63	76.546
1280.7	76.469
1278.77	76.371
1276.84	76.242
1274.91	76.082
1272.99	75.9
1271.06	75.7
1269.13	75.473
1267.2	75.202
1265.27	74.881
1263.34	74.529
1261.41	74.182
1259.48	73.875
1257.56	73.625
1255.63	73.426
1253.7	73.265
1251.77	73.127
1249.84	72.995
1247.91	72.847
1245.98	72.649
1244.05	72.374
1242.13	72.018
1240.2	71.599
1238.27	71.146
1236.34	70.687
1234.41	70.24
1232.48	69.813
1230.55	69.405
1228.62	69.016
1226.69	68.646
1224.77	68.295
1222.84	67.965
1220.91	67.654
1218.98	67.362
1217.05	67.087
1215.12	66.827
1213.19	66.582
1211.26	66.351
1209.34	66.135
1207.41	65.934
1205.48	65.748
1203.55	65.575
1201.62	65.415
1199.69	65.263
1197.76	65.118
1195.83	64.976
1193.91	64.833
1191.98	64.687
1190.05	64.535
1188.12	64.375
1186.19	64.204
1184.26	64.017
1182.33	63.81
1180.4	63.582
1178.48	63.333
1176.55	63.065
1174.62	62.785
1172.69	62.503
1170.76	62.232
1168.83	61.988
1166.9	61.785
1164.97	61.629
1163.05	61.518
1161.12	61.44
1159.19	61.381
1157.26	61.326
1155.33	61.264
1153.4	61.187
1151.47	61.089
1149.54	60.963
1147.62	60.802
1145.69	60.601
1143.76	60.356
1141.83	60.064
1139.9	59.72
1137.97	59.318
1136.04	58.85
1134.11	58.309
1132.19	57.695
1130.26	57.011
1128.33	56.261
1126.4	55.452
1124.47	54.587
1122.54	53.675
1120.61	52.734
1118.68	51.786
1116.76	50.856
1114.83	49.971
1112.9	49.154
1110.97	48.426
1109.04	47.806
1107.11	47.308
1105.18	46.943
1103.25	46.716
1101.33	46.624
1099.4	46.659
1097.47	46.809
1095.54	47.063
1093.61	47.407
1091.68	47.831
1089.75	48.326
1087.82	48.885
1085.9	49.498
1083.97	50.155
1082.04	50.846
1080.11	51.567
1078.18	52.313
1076.25	53.081
1074.32	53.866
1072.39	54.664
1070.46	55.468
1068.54	56.275
1066.61	57.088
1064.68	57.912
1062.75	58.748
1060.82	59.597
1058.89	60.453
1056.96	61.312
1055.03	62.17
1053.11	63.029
1051.18	63.89
1049.25	64.752
1047.32	65.602
1045.39	66.43
1043.46	67.229
1041.53	67.997
1039.6	68.738
1037.68	69.454
1035.75	70.143
1033.82	70.797
1031.89	71.406
1029.96	71.972
1028.03	72.502
1026.1	73.002
1024.17	73.474
1022.25	73.913
1020.32	74.312
1018.39	74.671
1016.46	74.994
1014.53	75.292
1012.6	75.573
1010.67	75.835
1008.74	76.071
1006.82	76.273
1004.89	76.444
1002.96	76.59
1001.03	76.722
999.101	76.844
997.172	76.952
995.243	77.035
993.314	77.089
991.386	77.122
989.457	77.144
987.528	77.166
985.599	77.186
983.67	77.197
981.742	77.192
979.813	77.172
977.884	77.143
975.955	77.116
974.027	77.097
972.098	77.083
970.169	77.068
968.24	77.051
966.312	77.035
964.383	77.029
962.454	77.04
960.525	77.072
958.597	77.119
956.668	77.171
954.739	77.223
952.81	77.281
950.881	77.353
948.953	77.446
947.024	77.555
945.095	77.668
943.166	77.777
941.238	77.88
939.309	77.983
937.38	78.093
935.451	78.213
933.523	78.335
931.594	78.451
929.665	78.558
927.736	78.658
925.808	78.758
923.879	78.863
921.95	78.971
920.021	79.077
918.092	79.173
916.164	79.258
914.235	79.335
912.306	79.409
910.377	79.482
908.449	79.551
906.52	79.613
904.591	79.663
902.662	79.702
900.734	79.736
898.805	79.774
896.876	79.82
894.947	79.872
893.019	79.922
891.09	79.961
889.161	79.982
887.232	79.986
885.303	79.974
883.375	79.942
881.446	79.88
879.517	79.78
877.588	79.641
875.66	79.477
873.731	79.309
871.802	79.164
869.873	79.057
867.945	78.992
866.016	78.964
864.087	78.959
862.158	78.964
860.23	78.964
858.301	78.944
856.372	78.898
854.443	78.828
852.514	78.749
850.586	78.687
848.657	78.677
846.728	78.745
844.799	78.898
842.871	79.119
840.942	79.375
839.013	79.631
837.084	79.859
835.156	80.044
833.227	80.182
831.298	80.27
829.369	80.308
827.44	80.299
825.512	80.255
823.583	80.191
821.654	80.126
819.725	80.072
817.797	80.03
815.868	79.992
813.939	79.953
812.01	79.916
810.082	79.887
808.153	79.874
806.224	79.878
804.295	79.897
802.367	79.922
800.438	79.951
798.509	79.99
796.58	80.049
794.651	80.136
792.723	80.25
790.794	80.382
788.865	80.523
786.936	80.669
785.008	80.824
783.079	80.994
781.15	81.183
779.221	81.382
777.293	81.573
775.364	81.74
773.435	81.875
771.506	81.981
769.578	82.062
767.649	82.118
765.72	82.145
763.791	82.145
761.862	82.132
759.934	82.133
758.005	82.174
756.076	82.265
754.147	82.399
752.219	82.553
750.29	82.705
748.361	82.844
746.432	82.97
744.504	83.086
742.575	83.189
740.646	83.276
738.717	83.342
736.788	83.39
734.86	83.429
732.931	83.471
731.002	83.523
729.073	83.584
727.145	83.64
725.216	83.682
723.287	83.713
721.358	83.747
719.43	83.794
717.501	83.855
715.572	83.921
713.643	83.98
711.715	84.026
709.786	84.067
707.857	84.113
705.928	84.174
703.999	84.241
702.071	84.302
700.142	84.353
698.213	84.398
696.284	84.446
694.356	84.506
692.427	84.58
690.498	84.66
688.569	84.736
686.641	84.802
684.712	84.864
682.783	84.925
680.854	84.975
678.926	85.009
676.997	85.056
675.068	85.108
673.139	85.15
671.21	85.182
669.282	85.214
667.353	85.251
665.424	85.297
663.495	85.346
661.567	85.391
659.638	85.424
657.709	85.441
655.78	85.464
653.852	85.513
651.923	85.568
649.994	85.61
648.065	85.638
646.137	85.654
644.208	85.665
642.279	85.679
640.35	85.698
638.421	85.717
636.493	85.731
634.564	85.736
632.635	85.735
630.706	85.732
628.778	85.74
626.849	85.763
624.92	85.795
622.991	85.825
621.063	85.848
619.134	85.869
617.205	85.898
615.276	85.939
613.347	85.988
611.419	86.034
609.49	86.066
607.561	86.08
605.632	86.09
603.704	86.115
601.775	86.159
599.846	86.212
597.917	86.257
595.989	86.288
594.06	86.313
592.131	86.345
590.202	86.394
588.274	86.453
586.345	86.507
584.416	86.544
582.487	86.571
580.558	86.608
578.63	86.67
576.701	86.751
574.772	86.834
572.843	86.905
570.915	86.96
568.986	87.012
567.057	87.081
565.128	87.175
563.2	87.287
561.271	87.402
559.342	87.511
557.413	87.626
555.485	87.758
553.556	87.913
551.627	88.087
549.698	88.26
547.769	88.415
545.841	88.549
543.912	88.682
541.983	88.829
540.054	88.993
538.126	89.166
536.197	89.338
534.268	89.501
532.339	89.654
530.411	89.804
528.482	89.962
526.553	90.123
524.624	90.269
522.696	90.388
520.767	90.481
518.838	90.558
516.909	90.633
514.98	90.712
513.052	90.788
511.123	90.843
509.194	90.856
507.265	90.826
505.337	90.766
503.408	90.691
501.479	90.594
499.55	90.451
497.622	90.244
495.693	89.986
493.764	89.701
491.835	89.404
489.906	89.096
487.978	88.769
486.049	88.414
484.12	88.037
482.191	87.668
480.263	87.33
478.334	87.03
476.405	86.772
474.476	86.56
472.548	86.407
470.619	86.32
468.69	86.315
466.761	86.412
464.833	86.614
462.904	86.906
460.975	87.26
459.046	87.647
457.117	88.05
455.189	88.483
453.26	88.963
451.331	89.479
449.402	90.004
447.474	90.518
445.545	91.027
443.616	91.546
441.687	92.082
439.759	92.63
437.83	93.164
435.901	93.672
433.972	94.169
432.044	94.671
430.115	95.196
428.186	95.775
426.257	96.387
424.328	96.974
422.4	97.504
420.471	97.989
418.542	98.457
416.613	98.901
414.685	99.305
412.756	99.667
410.827	100
408.898	100
406.97	100
405.041	100
403.112	100
401.183	100
399.255	100

[truncated: 1 more sheets: Supplementary Figure 4a]
